# Supplementary material for: A systematic review of rodent pest research in Afro-Malagasy small-holder farming systems: Are we asking the right questions?
Source: PLoS One. 2017 Mar 30;12(3):e0174554. doi: 10.1371/journal.pone.0174554 (PMC5373544; doi:10.1371/journal.pone.0174554)
Supplement: S1 Web of ScienceTM saved search — (UA) [file pone.0174554.s006.ua]

<search>
<application_name>UA</application_name>
<application_version>WoK 5.5</application_version>
<search_name>Test Search</search_name>
<search_desc>Test Search Description</search_desc>
<sets>
<set>
<set_number>1</set_number>
<field_id></field_id>
<tns_id></tns_id>
<parsed_query_string><![CDATA[]]></parsed_query_string>
<user_query_string><![CDATA[<b>TOPIC:</b> (Rodent pest damage)]]></user_query_string>
<user_timespan_string><![CDATA[input.tslimit.ALL]]></user_timespan_string>
<parsed_dblimits_string><![CDATA[]]></parsed_dblimits_string>
<user_editions_string><![CDATA[SBS, ABES, CAB Abstracts, Global Health, CCR-EXPANDED, Zoological Record, SCI-EXPANDED, SCIELO, ESCI, SSCI, FSTA, MEDLINE, CPCI-SSH, CPCI-S, IC, AH, A&amp;HCI, KJD, RSCI, BC, ECT, PCES, EC, BKCI-SSH, LS, DIIDW.EDerwent, DIIDW.MDerwent, DIIDW.CDerwent, BKCI-S, DCI-S, BCI, DCI-SSH, CM]]></user_editions_string>
<user_limits_string><![CDATA[]]></user_limits_string>
<refinedBy><![CDATA[]]></refinedBy>
<analysisHistory></analysisHistory>
<application_data>
<service_mode></service_mode>
<query_desc>GeneralSearch</query_desc>
<query_type>com.thomson.ts.framework.query.IGeneralQuery</query_type>
<preparsed><![CDATA[TS=(Rodent pest damage)]]></preparsed>
<molecule><![CDATA[]]></molecule>
<frag_codes><![CDATA[]]></frag_codes>
<queryType>com.thomson.ts.framework.query.IGeneralQuery</queryType>
<query_syntax>3.3</query_syntax>
<oldQuerySyntax></oldQuerySyntax>
<search_mode>GeneralSearch</search_mode>
<colName></colName>
<unparsedSearchInput><![CDATA[TS=(Rodent pest damage)]]></unparsedSearchInput>
<parsedSearchInput><![CDATA[]]></parsedSearchInput>
<unparsedSearchNoLimits><![CDATA[TS=(Rodent pest damage)]]></unparsedSearchNoLimits>
<subtype></subtype>
<options></options>
<user_query_string_xml><Field name=&quot;TS&quot;><![CDATA[Rodent pest damage]]></Field></user_query_string_xml>
<ss_lemmatization><![CDATA[On]]></ss_lemmatization>
<ss_spellchecking><![CDATA[Suggest]]></ss_spellchecking>
<ss_query_language><![CDATA[auto]]></ss_query_language>
<isOneClickDaisyAuthor></isOneClickDaisyAuthor>
<OneClickDaisyAuthorName></OneClickDaisyAuthorName>
<relatedMetaData></relatedMetaData>
<parentUT></parentUT>
</application_data>
</set>
<set>
<set_number>2</set_number>
<field_id></field_id>
<tns_id></tns_id>
<parsed_query_string><![CDATA[]]></parsed_query_string>
<user_query_string><![CDATA[<b>TOPIC:</b> (Rodent pest damage)]]></user_query_string>
<user_timespan_string><![CDATA[input.tslimit.ALL]]></user_timespan_string>
<parsed_dblimits_string><![CDATA[]]></parsed_dblimits_string>
<user_editions_string><![CDATA[SBS, ABES, CAB Abstracts, Global Health, CCR-EXPANDED, Zoological Record, SCI-EXPANDED, SCIELO, ESCI, SSCI, FSTA, MEDLINE, CPCI-SSH, CPCI-S, IC, AH, A&amp;HCI, KJD, RSCI, BC, ECT, PCES, EC, BKCI-SSH, LS, DIIDW.EDerwent, DIIDW.MDerwent, DIIDW.CDerwent, BKCI-S, DCI-S, BCI, DCI-SSH, CM]]></user_editions_string>
<user_limits_string><![CDATA[]]></user_limits_string>
<refinedBy><![CDATA[]]></refinedBy>
<analysisHistory></analysisHistory>
<application_data>
<service_mode>Refine</service_mode>
<query_desc>GeneralSearch</query_desc>
<query_type>com.thomson.ts.framework.query.ra.RefineQuery</query_type>
<preparsed><![CDATA[TS=(Africa OR Madagascar) AND  #1]]></preparsed>
<molecule><![CDATA[]]></molecule>
<frag_codes><![CDATA[]]></frag_codes>
<queryType>com.thomson.ts.framework.query.ra.RefineQuery</queryType>
<query_syntax>3.3</query_syntax>
<oldQuerySyntax></oldQuerySyntax>
<search_mode>GeneralSearch</search_mode>
<colName></colName>
<unparsedSearchInput><![CDATA[TS=(Africa OR Madagascar) AND  #1]]></unparsedSearchInput>
<parsedSearchInput><![CDATA[]]></parsedSearchInput>
<unparsedSearchNoLimits><![CDATA[TS=(Africa OR Madagascar) AND  #1]]></unparsedSearchNoLimits>
<subtype></subtype>
<options></options>
<user_query_string_xml><Field name=&quot;TS&quot;><![CDATA[Rodent pest damage]]></Field></user_query_string_xml>
<ss_lemmatization><![CDATA[On]]></ss_lemmatization>
<ss_spellchecking><![CDATA[]]></ss_spellchecking>
<ss_query_language><![CDATA[auto]]></ss_query_language>
<isOneClickDaisyAuthor></isOneClickDaisyAuthor>
<OneClickDaisyAuthorName></OneClickDaisyAuthorName>
<relatedMetaData></relatedMetaData>
<parentUT></parentUT>
</application_data>
</set>
</sets>
</search>
